# Supplementary material for: Association between Immune-Related Adverse Events and Survival in 319 Stage IV Melanoma Patients Treated with PD-1-Based Immunotherapy: An Approach Based on Clinical Chemistry
Source: Cancers (Basel). 2021 Dec 6;13(23):6141. doi: 10.3390/cancers13236141 (PMC8657404; doi:10.3390/cancers13236141)
Supplement: Supplementary file 1 [file cancers-13-06141-s001.zip]

Archive with 1 entries (1 files):
- cancers-1463849-supplementary.pdf
